# Supplementary material for: Tamoxifen triggers a transcriptional switch from proliferation to differentiation in the circumvallate taste epithelium in mice
Source: Sci Rep. 2025 Dec 17;16:2868. doi: 10.1038/s41598-025-32701-8 (PMC12827983; doi:10.1038/s41598-025-32701-8)
Supplement: Supplementary file 1 — Supplementary Material 1 [file 41598_2025_32701_MOESM1_ESM.xlsx]

## Sheet: Suppl Table1 (for Fig 5)
	Supplementary Table 1 Taste bud cell marker genes plotted in Figure 5
	gene_id	gene_name	x = Log2FoldChange	y = -Log10(Padj)
	ENSMUSG00000041248	Kcnj1	0.236624	1.30287
	ENSMUSG00000015085	Entpd2	0.324448	4.73737
	ENSMUSG00000026787	Gad2	0.0646272	0.176175
	ENSMUSG00000005360	Slc1a3	-0.381073	0.383746
	ENSMUSG00000028777	Gnat3	0.235529	4.58656
	ENSMUSG00000024697	Gna14	0.3965	7.49409
	ENSMUSG00000023439	Gnb3	0.0635979	0.453545
	ENSMUSG00000025739	Gng13	-0.0663812	0.140207
	ENSMUSG00000040061	Plcb2	0.47082	27.6631
	ENSMUSG00000042644	Itpr3	0.392362	18.8885
	ENSMUSG00000009246	Trpm5	0.395783	10.7684
	ENSMUSG00000029072	Tas1r3	0.683799	24.5321
	ENSMUSG00000028738	Tas1r2	0.85518	12.6107
	ENSMUSG00000028950	Tas1r1	0.326163	0.904308
	ENSMUSG00000032015	Pou2f3	0.414951	6.84147
	ENSMUSG00000094219	Calhm3	0.51403	8.32172
	ENSMUSG00000079258	Calhm1	0.00824055	0.00333196
	ENSMUSG00000048284	Tas2r126	0.21219	0.389643
	ENSMUSG00000071149	Tas2r115	0.443405	0.691006
	ENSMUSG00000053389	Tas2r107	0.629426	1.71648
	ENSMUSG00000030196	Tas2r103	-0.273351	0.131227
	ENSMUSG00000057699	Tas2r131	0.712637	0.889836
	ENSMUSG00000060412	Tas2r124	0.394146	0.18297
	ENSMUSG00000047102	Tas2r139	0.0324593	0.0131168
	ENSMUSG00000058349	Tas2r117	0.459578	0.484037
	ENSMUSG00000059382	Tas2r120	-0.0459488	0.0231184
	ENSMUSG00000056115	Tas2r134	0.59403	0.707171
	ENSMUSG00000030194	Tas2r116	0.245807	0.120978
	ENSMUSG00000071150	Tas2r121	-0.0604318	0.0201557
	ENSMUSG00000062952	Tas2r110	0.844988	0.888794
	ENSMUSG00000056901	Tas2r102	0.66761	0.976255
	ENSMUSG00000046652	Tas2r143	0.240336	0.130918
	ENSMUSG00000058250	Tas2r138	0.420419	0.470858
	ENSMUSG00000063762	Tas2r129	0.736976	0.638893
	ENSMUSG00000051917	Tas2r144	0.512053	0.277175
	ENSMUSG00000059410	Tas2r125	0.147705	0.0429519
	ENSMUSG00000052850	Tas2r137	0.326963	0.342553
	ENSMUSG00000045267	Tas2r119	0.151822	0.0918523
	ENSMUSG00000054497	Tas2r130	-0.0104616	0.00421532
	ENSMUSG00000051153	Tas2r105	0.467437	0.5916
	ENSMUSG00000057381	Tas2r123	0.28358	0.211728
	ENSMUSG00000056203	Tas2r135	0.279926	0.310502
	ENSMUSG00000056926	Tas2r113	0.909193	0.714606
	ENSMUSG00000062528	Tas2r109	1.17779	1.32764
	ENSMUSG00000063478	Tas2r114	0.288003	0
	ENSMUSG00000030263	Irag2 (Jaw1)	0.3095	11.2371
	ENSMUSG00000066705	Fxyd6	0.178821	3.94396
	ENSMUSG00000050505	Pcdh20	0.56974	10.5567
	ENSMUSG00000020052	Ascl1	0.367488	6.34603
	ENSMUSG00000027434	Nkx2-2	0.463947	2.53095
	ENSMUSG00000070880	Gad1	0.667141	2.7907
	ENSMUSG00000020182	Ddc	0.520912	4.6501
	ENSMUSG00000037578	Pkd2l1	0.559192	8.59683
	ENSMUSG00000048827	Pkd1l3	0.788184	34.5338
	ENSMUSG00000027273	Snap25	0.428658	3.45377
	ENSMUSG00000021194	Chga	0.700722	2.9879
	ENSMUSG00000039542	Ncam1	0.552148	2.31241
	ENSMUSG00000051596	Otop1	0.205557	2.1313
	ENSMUSG00000000805	Car4	0.488211	1.44298
	ENSMUSG00000037362	Ccn3	0.284122	10.8982
	ENSMUSG00000029223	Uchl1 (PGP9.5)	0.38267	2.5955
	ENSMUSG00000049382	Krt8	0.0319935	0.273215
	ENSMUSG00000009545	Kcnq1	0.0896467	0.390173
	ENSMUSG00000070298	Trcg1	0.826302	42.9064
	ENSMUSG00000010175	Prox1	0.391421	4.54452
	ENSMUSG00000002633	Shh	-0.367697	1.81555
	Other tasate bud-related genes not plotted in Figure 5 (these genes are expressed outside taste buds)
	gene_id	gene_name	x = Log2FoldChange	y = -Log10(Padj)
	ENSMUSG00000020140	Lgr5	0.083698	0.549551
	ENSMUSG00000074637	Sox2	0.246378	8.9361

## Sheet: Suppl Table 2 (for Fig 7)
	Supplementary Table 2 Genes plotted in Figure 7
	gene_id	gene_name	x = log2FoldChange	y = -Log10(Padj)
	ENSMUSG00000070348	Ccnd1	-0.30684	13.06
	ENSMUSG00000000184	Ccnd2	-0.31512	13.962
	ENSMUSG00000034165	Ccnd3	0.0173	0.039274
	ENSMUSG00000002068	Ccne1	-0.18351	0.21586
	ENSMUSG00000028212	Ccne2	-0.49453	1.7777
	ENSMUSG00000027793	Ccna1	-0.99388	0
	ENSMUSG00000027715	Ccna2	-0.878	21.132
	ENSMUSG00000041431	Ccnb1	-0.83793	15.858
	ENSMUSG00000032218	Ccnb2	-1.0321	15.347
	ENSMUSG00000021258	Ccnk	-0.05722	0.13088
	ENSMUSG00000019942	Cdk1	-0.69692	7.897
	ENSMUSG00000025358	Cdk2	-0.21967	1.0077
	ENSMUSG00000006728	Cdk4	-0.27404	6.2129
	ENSMUSG00000040274	Cdk6	0.1724	0.70564
	ENSMUSG00000027342	Pcna	-0.22694	2.6132
	ENSMUSG00000031004	Mki67	-0.68858	16.625
	ENSMUSG00000059552	Trp53 (p53)	-0.15471	1.689
	ENSMUSG00000023067	Cdkn1a (p21)	0.35551	22.92
	ENSMUSG00000001517	Foxm1	-0.79605	9.5409
	ENSMUSG00000046834	Krt1	0.90095	49.44
	ENSMUSG00000019761	Krt10	0.57008	30.129
	ENSMUSG00000049128	Ivl	0.78032	15.088
	ENSMUSG00000043165	Lor	0.81057	50
	ENSMUSG00000102439	Flg	0.83051	8.2126
	ENSMUSG00000022218	Tgm1	0.26287	14.209
	ENSMUSG00000061527	Krt5	0.0025268	0.013117
	ENSMUSG00000045545	Krt14	-0.3667	24.75

## Sheet: Suppl Table 3
	Supplementary Table 3 Apoptosis -related gene sets
	Statistically signifcant upregulated apoptosis-related gene sets in GO BP pathway (Padj < 0.05)
	Category	GOID	Description	GeneRatio	BgRatio	p-value	Padj	geneID	geneName	Count
	BP	GO:0097193	intrinsic apoptotic signaling pathway	66/2397	317/17442	0.00030979	0.00470015	ENSMUSG00000004951/ENSMUSG00000023067/ENSMUSG00000032115/ENSMUSG00000006445/ENSMUSG00000020788/ENSMUSG00000073489/ENSMUSG00000030730/ENSMUSG00000005413/ENSMUSG00000032462/ENSMUSG00000023150/ENSMUSG00000025130/ENSMUSG00000028820/ENSMUSG00000026977/ENSMUSG00000021868/ENSMUSG00000021690/ENSMUSG00000034485/ENSMUSG00000055024/ENSMUSG00000005312/ENSMUSG00000030717/ENSMUSG00000066877/ENSMUSG00000004936/…	Hspb1/Cdkn1a/Hyou1/Epha2/Atp2a3/Ifi204/Atp2a1/Hmox1/Pik3cb/Ivns1abp/P4hb/Sfpq/Marchf7/Ppif/Jmy/Uaca/Ep300/Ubqln1/Nupr1/Nck2/Map2k1/Syvn1/Sfn/Spop/Gsk3b/Jak2/Hipk2/Hipk1/Mdm4/Perp/Mdm2/Stk24/Bcl2l11/Plagl2/App/Ier3/Il20ra/Prkca/Cav1/Chac1/Fyn/Pik3r1/Ybx3/Serinc3/Ddx5/Zfp385b/Bag6/Pml/Bcl2l1/Eno1/Ppp1r13b/Dyrk2/Usp15/Rrm2b/Dab2ip/Bdkrb2/Kdm6a/Atm/Map2k4/Mybbp1a/Tmem238l/Trp53bp2/Fnip2/Msh2/Skil/Polb	66
	BP	GO:0010657	muscle cell apoptotic process	28/2397	108/17442	0.000544411	0.0069925	ENSMUSG00000057454/ENSMUSG00000026509/ENSMUSG00000005413/ENSMUSG00000053819/ENSMUSG00000022358/ENSMUSG00000029467/ENSMUSG00000059456/ENSMUSG00000021670/ENSMUSG00000030717/ENSMUSG00000041415/ENSMUSG00000031980/ENSMUSG00000024975/ENSMUSG00000024122/ENSMUSG00000024942/ENSMUSG00000022812/ENSMUSG00000024789/ENSMUSG00000026031/ENSMUSG00000057666/ENSMUSG00000004099/ENSMUSG00000007655/ENSMUSG00000030409/…	Lypd3/Capn2/Hmox1/Camk2d/Fbxo32/Atp2a2/Ptk2b/Hmgcr/Nupr1/Dicer1/Agt/Pdcd4/Pdpk1/Capn1/Gsk3b/Jak2/Cflar/Gapdh/Dnmt1/Cav1/Dmpk/Ppp1r10/Pik3r1/Mfn2/Grk2/Map2k4/Alox12/Slc7a5	28
	BP	GO:0010660	regulation of muscle cell apoptotic process	26/2397	99/17442	0.000684561	0.00840221	ENSMUSG00000057454/ENSMUSG00000026509/ENSMUSG00000005413/ENSMUSG00000053819/ENSMUSG00000022358/ENSMUSG00000029467/ENSMUSG00000059456/ENSMUSG00000021670/ENSMUSG00000030717/ENSMUSG00000041415/ENSMUSG00000031980/ENSMUSG00000024975/ENSMUSG00000024122/ENSMUSG00000024942/ENSMUSG00000022812/ENSMUSG00000024789/ENSMUSG00000026031/ENSMUSG00000057666/ENSMUSG00000004099/ENSMUSG00000007655/ENSMUSG00000039220/…	Lypd3/Capn2/Hmox1/Camk2d/Fbxo32/Atp2a2/Ptk2b/Hmgcr/Nupr1/Dicer1/Agt/Pdcd4/Pdpk1/Capn1/Gsk3b/Jak2/Cflar/Gapdh/Dnmt1/Cav1/Ppp1r10/Pik3r1/Mfn2/Grk2/Alox12/Slc7a5	26
	BP	GO:0072332	intrinsic apoptotic signaling pathway by p53 class mediator	23/2397	85/17442	0.000873949	0.00982199	ENSMUSG00000023067/ENSMUSG00000073489/ENSMUSG00000026977/ENSMUSG00000021690/ENSMUSG00000055024/ENSMUSG00000030717/ENSMUSG00000061436/ENSMUSG00000008730/ENSMUSG00000054387/ENSMUSG00000019851/ENSMUSG00000020184/ENSMUSG00000020719/ENSMUSG00000027016/ENSMUSG00000024392/ENSMUSG00000036986/ENSMUSG00000021285/ENSMUSG00000028630/ENSMUSG00000020124/ENSMUSG00000022292/ENSMUSG00000021070/ENSMUSG00000040463/…	Cdkn1a/Ifi204/Marchf7/Jmy/Ep300/Nupr1/Hipk2/Hipk1/Mdm4/Perp/Mdm2/Ddx5/Zfp385b/Bag6/Pml/Ppp1r13b/Dyrk2/Usp15/Rrm2b/Bdkrb2/Mybbp1a/Trp53bp2/Msh2	23
	BP	GO:0051402	neuron apoptotic process	68/2397	348/17442	0.00152476	0.0147765	ENSMUSG00000030077/ENSMUSG00000039701/ENSMUSG00000038418/ENSMUSG00000032115/ENSMUSG00000020300/ENSMUSG00000035105/ENSMUSG00000027993/ENSMUSG00000072235/ENSMUSG00000029657/ENSMUSG00000005413/ENSMUSG00000031400/ENSMUSG00000079037/ENSMUSG00000028048/ENSMUSG00000020052/ENSMUSG00000018166/ENSMUSG00000040249/ENSMUSG00000033295/ENSMUSG00000056258/ENSMUSG00000059456/ENSMUSG00000033792/ENSMUSG00000034579/…	Chl1/Usp53/Egr1/Hyou1/Cpeb4/Egln3/Trim2/Tuba1a/Hsph1/Hmox1/G6pdx/Prnp/Gba/Ascl1/Erbb3/Lrp1/Ptprf/Kcnq3/Ptk2b/Atp7a/Pla2g3/Jun/Nupr1/Cacna1a/Agt/Pdpk1/Braf/Fgfr3/Gsk3b/Jak2/Btg2/Hipk2/Tfap2a/Gapdh/Tgfb3/Unc5b/Cdk5r1/Mtor/Bcl2l11/Tyro3/Pcsk9/App/Fyn/Psen1/Stxbp1/Vegfa/Il18/Hdac4/Bcl2l1/Hspa4/Nrbp2/Aars/Tnfrsf21/Htt/Six1/Atm/Map2k4/Zfp110/Cln8/Kcnb1/Hsp90ab1/Thrb/Msh2/Tox3/Hspd1/Foxq1/Ptprz1/Polb	68
	BP	GO:0097191	extrinsic apoptotic signaling pathway	47/2397	225/17442	0.00197044	0.0175828	ENSMUSG00000027375/ENSMUSG00000048756/ENSMUSG00000068747/ENSMUSG00000037815/ENSMUSG00000005413/ENSMUSG00000117975/ENSMUSG00000020190/ENSMUSG00000018166/ENSMUSG00000006301/ENSMUSG00000024073/ENSMUSG00000025932/ENSMUSG00000000532/ENSMUSG00000030110/ENSMUSG00000031980/ENSMUSG00000040687/ENSMUSG00000035356/ENSMUSG00000054252/ENSMUSG00000022812/ENSMUSG00000024789/ENSMUSG00000026031/ENSMUSG00000008730/…	Mal/Foxo3/Sort1/Ctnna1/Hmox1/Itprip/Mknk2/Erbb3/Tmbim1/Birc6/Eya1/Acvr1b/Ret/Agt/Madd/Nfkbiz/Fgfr3/Gsk3b/Jak2/Cflar/Hipk1/Unc5b/Bcl2l11/Il1a/App/Dedd2/Cav1/Trps1/Fyn/Pik3r1/Ar/Rock2/Vegfa/Dapk1/Il18/Pml/Bcl2l1/Htt/Dab2ip/Scg2/Cttn/Eya3/Zfp110/Phip/Sh3rf1/Skil/Timp3	47
	BP	GO:0043523	regulation of neuron apoptotic process	59/2397	297/17442	0.00203267	0.0180567	ENSMUSG00000030077/ENSMUSG00000038418/ENSMUSG00000032115/ENSMUSG00000020300/ENSMUSG00000035105/ENSMUSG00000027993/ENSMUSG00000029657/ENSMUSG00000005413/ENSMUSG00000031400/ENSMUSG00000079037/ENSMUSG00000028048/ENSMUSG00000020052/ENSMUSG00000018166/ENSMUSG00000040249/ENSMUSG00000033295/ENSMUSG00000059456/ENSMUSG00000033792/ENSMUSG00000034579/ENSMUSG00000052684/ENSMUSG00000030717/ENSMUSG00000034656/…	Chl1/Egr1/Hyou1/Cpeb4/Egln3/Trim2/Hsph1/Hmox1/G6pdx/Prnp/Gba/Ascl1/Erbb3/Lrp1/Ptprf/Ptk2b/Atp7a/Pla2g3/Jun/Nupr1/Cacna1a/Agt/Pdpk1/Braf/Fgfr3/Gsk3b/Jak2/Btg2/Hipk2/Tfap2a/Tgfb3/Unc5b/Cdk5r1/Mtor/Bcl2l11/Tyro3/Pcsk9/App/Fyn/Psen1/Stxbp1/Vegfa/Il18/Hdac4/Bcl2l1/Nrbp2/Aars/Htt/Six1/Atm/Map2k4/Cln8/Kcnb1/Hsp90ab1/Msh2/Tox3/Hspd1/Foxq1/Ptprz1	59
	BP	GO:0001781	neutrophil apoptotic process	5/2397	10/17442	0.00674031	0.0424597	ENSMUSG00000024659/ENSMUSG00000032462/ENSMUSG00000027737/ENSMUSG00000038855/ENSMUSG00000039217	Anxa1/Pik3cb/Slc7a11/Itpkb/Il18	5
	BP	GO:1903297	regulation of hypoxia-induced intrinsic apoptotic signaling pathway	5/2397	10/17442	0.00674031	0.0424597	ENSMUSG00000032115/ENSMUSG00000032462/ENSMUSG00000004936/ENSMUSG00000063524/ENSMUSG00000037369	Hyou1/Pik3cb/Map2k1/Eno1/Kdm6a	5
	Statistically significant downregulated apoptosis-related gene sets in GO BP pathway (Padj < 0.05)
	Category	GOID	Description	GeneRatio	BgRatio	p-value	Padj	geneID	geneName	Count
	BP	GO:2001233	regulation of apoptotic signaling pathway	79/1941	411/17442	7.61311006703214e-07	3.83844923199137e-05	ENSMUSG00000024610/ENSMUSG00000020372/ENSMUSG00000028124/ENSMUSG00000063856/ENSMUSG00000059291/ENSMUSG00000054717/ENSMUSG00000022982/ENSMUSG00000030744/ENSMUSG00000061477/ENSMUSG00000021486/ENSMUSG00000031633/ENSMUSG00000026223/ENSMUSG00000038642/ENSMUSG00000040152/ENSMUSG00000037405/ENSMUSG00000036199/ENSMUSG00000031548/ENSMUSG00000028964/ENSMUSG00000040385/ENSMUSG00000027398/ENSMUSG00000026628/…	Cd74/Rack1/Gclm/Gpx1/Rpl11/Hmgb2/Sod1/Rps3/Rps7/Prelid1/Slc25a4/Itm2c/Ctss/Thbs1/Icam1/Ndufa13/Sfrp1/Park7/Ppp1ca/Il1b/Atf3/Mif/Pink1/Ctsh/Prdx2/Tpt1/Bub1/Rpl26/Ackr3/Bak1/Akt1/Tnfrsf12a/Parl/Maz/Eya2/Gstp1/Cx3cl1/Src/Runx3/Cx3cr1/Higd1a/Lmna/Erp29/Cdkn2d/Trp53/Slc25a5/Ctsc/Tnfsf10/Fignl1/Dab2/Eef1e1/Ltbr/Ptpmt1/S100a9/Ptprc/Ripk3/Pttg1ip/S100a8/Il7/Bax/Gnai2/Trp73/Itga6/G0s2/Ltb/Agap2/Lck/Triap1…	79
	BP	GO:0097191	extrinsic apoptotic signaling pathway	44/1941	225/17442	0.000135421	0.00354231	ENSMUSG00000028124/ENSMUSG00000063856/ENSMUSG00000054717/ENSMUSG00000026223/ENSMUSG00000040152/ENSMUSG00000037405/ENSMUSG00000036199/ENSMUSG00000031548/ENSMUSG00000028964/ENSMUSG00000040385/ENSMUSG00000027398/ENSMUSG00000026628/ENSMUSG00000005161/ENSMUSG00000026822/ENSMUSG00000064326/ENSMUSG00000057789/ENSMUSG00000023905/ENSMUSG00000002111/ENSMUSG00000017897/ENSMUSG00000024442/ENSMUSG00000060803/…	Gclm/Gpx1/Hmgb2/Itm2c/Thbs1/Icam1/Ndufa13/Sfrp1/Park7/Ppp1ca/Il1b/Atf3/Prdx2/Lcn2/Siva1/Bak1/Tnfrsf12a/Spi1/Eya2/Dele1/Gstp1/Cx3cl1/Src/Runx3/Krt18/Lmna/Tnfsf10/Dab2/Tgfb1/Ltbr/Ptprc/Il7/Bax/Itga6/G0s2/Ltb/Agap2/Fas/Sp100/Bex3/Bad/Col2a1/Rela/Zc3hc1	44
	BP	GO:2001235	positive regulation of apoptotic signaling pathway	34/1941	162/17442	0.000189694	0.00466759	ENSMUSG00000020372/ENSMUSG00000059291/ENSMUSG00000022982/ENSMUSG00000030744/ENSMUSG00000061477/ENSMUSG00000026223/ENSMUSG00000038642/ENSMUSG00000040152/ENSMUSG00000031548/ENSMUSG00000028964/ENSMUSG00000040385/ENSMUSG00000026628/ENSMUSG00000032359/ENSMUSG00000027379/ENSMUSG00000060938/ENSMUSG00000023905/ENSMUSG00000070691/ENSMUSG00000059552/ENSMUSG00000030560/ENSMUSG00000039304/ENSMUSG00000001707/…	Rack1/Rpl11/Sod1/Rps3/Rps7/Itm2c/Ctss/Thbs1/Sfrp1/Park7/Ppp1ca/Atf3/Ctsh/Bub1/Rpl26/Tnfrsf12a/Runx3/Trp53/Ctsc/Tnfsf10/Eef1e1/Ltbr/S100a9/Ptprc/Ripk3/S100a8/Bax/Trp73/G0s2/Ltb/Lck/Fas/Bad/Ctsll3	34
	BP	GO:2001236	regulation of extrinsic apoptotic signaling pathway	32/1941	160/17442	0.000701051	0.013172	ENSMUSG00000028124/ENSMUSG00000063856/ENSMUSG00000054717/ENSMUSG00000026223/ENSMUSG00000040152/ENSMUSG00000037405/ENSMUSG00000031548/ENSMUSG00000028964/ENSMUSG00000040385/ENSMUSG00000027398/ENSMUSG00000026628/ENSMUSG00000005161/ENSMUSG00000023905/ENSMUSG00000017897/ENSMUSG00000060803/ENSMUSG00000031778/ENSMUSG00000027646/ENSMUSG00000070691/ENSMUSG00000028063/ENSMUSG00000039304/ENSMUSG00000022150/…	Gclm/Gpx1/Hmgb2/Itm2c/Thbs1/Icam1/Sfrp1/Park7/Ppp1ca/Il1b/Atf3/Prdx2/Tnfrsf12a/Eya2/Gstp1/Cx3cl1/Src/Runx3/Lmna/Tnfsf10/Dab2/Ltbr/Ptprc/Il7/Itga6/G0s2/Ltb/Agap2/Sp100/Col2a1/Rela/Zc3hc1	32
	BP	GO:2001234	negative regulation of apoptotic signaling pathway	44/1941	243/17442	0.000768254	0.0142078	ENSMUSG00000024610/ENSMUSG00000020372/ENSMUSG00000028124/ENSMUSG00000063856/ENSMUSG00000054717/ENSMUSG00000021486/ENSMUSG00000031633/ENSMUSG00000037405/ENSMUSG00000036199/ENSMUSG00000028964/ENSMUSG00000027398/ENSMUSG00000033307/ENSMUSG00000028756/ENSMUSG00000005161/ENSMUSG00000060126/ENSMUSG00000044337/ENSMUSG00000057789/ENSMUSG00000001729/ENSMUSG00000033918/ENSMUSG00000030678/ENSMUSG00000017897/…	Cd74/Rack1/Gclm/Gpx1/Hmgb2/Prelid1/Slc25a4/Icam1/Ndufa13/Park7/Il1b/Mif/Pink1/Prdx2/Tpt1/Ackr3/Bak1/Akt1/Parl/Maz/Eya2/Gstp1/Cx3cl1/Src/Cx3cr1/Higd1a/Lmna/Cdkn2d/Slc25a5/Fignl1/Dab2/Pttg1ip/Il7/Bax/Gnai2/Itga6/Agap2/Triap1/Trim32/Col2a1/Mapk8ip1/Pih1d1/Rela/Zc3hc1	44
	BP	GO:0008637	apoptotic mitochondrial changes	25/1941	117/17442	0.000967437	0.01679	ENSMUSG00000028124/ENSMUSG00000063856/ENSMUSG00000021486/ENSMUSG00000031633/ENSMUSG00000054428/ENSMUSG00000003955/ENSMUSG00000028756/ENSMUSG00000064326/ENSMUSG00000057789/ENSMUSG00000001729/ENSMUSG00000033918/ENSMUSG00000017897/ENSMUSG00000009630/ENSMUSG00000038412/ENSMUSG00000028063/ENSMUSG00000003438/ENSMUSG00000059552/ENSMUSG00000016319/ENSMUSG00000039304/ENSMUSG00000024500/ENSMUSG00000003873/…	Gclm/Gpx1/Prelid1/Slc25a4/Atpif1/Fam162a/Pink1/Siva1/Bak1/Akt1/Parl/Eya2/Ppp2cb/Higd1a/Lmna/Timm50/Trp53/Slc25a5/Tnfsf10/Ppp2r2b/Bax/Triap1/Fas/Bad/Zfp13	25
	BP	GO:0051402	neuron apoptotic process	58/1941	348/17442	0.00108514	0.0184792	ENSMUSG00000028124/ENSMUSG00000031765/ENSMUSG00000063856/ENSMUSG00000003849/ENSMUSG00000070348/ENSMUSG00000033685/ENSMUSG00000021939/ENSMUSG00000022982/ENSMUSG00000025499/ENSMUSG00000017716/ENSMUSG00000002985/ENSMUSG00000028964/ENSMUSG00000027398/ENSMUSG00000003955/ENSMUSG00000057113/ENSMUSG00000029167/ENSMUSG00000028756/ENSMUSG00000005161/ENSMUSG00000028657/ENSMUSG00000041498/ENSMUSG00000030707/…	Gclm/Mt1/Gpx1/Nqo1/Ccnd1/Ucp2/Ctsb/Sod1/Hras/Birc5/Apoe/Park7/Il1b/Fam162a/Npm1/Ppargc1a/Pink1/Prdx2/Ppt1/Kif14/Coro1a/Smo/Lcn2/Axl/Cdc42/F2r/Casp6/Cit/Cx3cl1/Sigmar1/Cx3cr1/Ntf3/Trp53/Mybl2/Ntf5/Tgfb1/Kcnma1/Ppp2r2b/Gdf5/Phb/Ndufs4/Akt2/Bax/Mt3/Trp73/Rad21/Agap2/Ilk/Pin1/Fas/Grn/Map3k11/Nr4a3/Nsmf/Hdac3/Trpc5/Casp3/St8sia2	58
	BP	GO:0071887	leukocyte apoptotic process	26/1941	125/17442	0.00117644	0.0199171	ENSMUSG00000024610/ENSMUSG00000031451/ENSMUSG00000021486/ENSMUSG00000020897/ENSMUSG00000033307/ENSMUSG00000026770/ENSMUSG00000064326/ENSMUSG00000002602/ENSMUSG00000038150/ENSMUSG00000057789/ENSMUSG00000001729/ENSMUSG00000022831/ENSMUSG00000028495/ENSMUSG00000079227/ENSMUSG00000059552/ENSMUSG00000058715/ENSMUSG00000042228/ENSMUSG00000022221/ENSMUSG00000027954/ENSMUSG00000003873/ENSMUSG00000045827/…	Cd74/Gas6/Prelid1/Aurkb/Mif/Il2ra/Siva1/Axl/Ormdl3/Bak1/Akt1/Hcls1/Rps6/Ccr5/Trp53/Fcer1g/Lyn/Ripk3/Efna1/Bax/Serpinb9/Cd3g/Fas/Nr4a3/Kdelr1/Arg2	26
	BP	GO:0043523	regulation of neuron apoptotic process	50/1941	297/17442	0.00185602	0.0270263	ENSMUSG00000028124/ENSMUSG00000031765/ENSMUSG00000003849/ENSMUSG00000070348/ENSMUSG00000033685/ENSMUSG00000022982/ENSMUSG00000025499/ENSMUSG00000017716/ENSMUSG00000002985/ENSMUSG00000028964/ENSMUSG00000027398/ENSMUSG00000057113/ENSMUSG00000029167/ENSMUSG00000028756/ENSMUSG00000005161/ENSMUSG00000028657/ENSMUSG00000041498/ENSMUSG00000030707/ENSMUSG00000001761/ENSMUSG00000026822/ENSMUSG00000002602/…	Gclm/Mt1/Nqo1/Ccnd1/Ucp2/Sod1/Hras/Birc5/Apoe/Park7/Il1b/Npm1/Ppargc1a/Pink1/Prdx2/Ppt1/Kif14/Coro1a/Smo/Lcn2/Axl/Cdc42/F2r/Casp6/Cx3cl1/Sigmar1/Cx3cr1/Ntf3/Trp53/Mybl2/Ntf5/Kcnma1/Ppp2r2b/Gdf5/Phb/Bax/Mt3/Trp73/Rad21/Agap2/Ilk/Pin1/Fas/Grn/Map3k11/Nr4a3/Nsmf/Hdac3/Casp3/St8sia2	50
	BP	GO:0043281	regulation of cysteine-type endopeptidase activity involved in apoptotic process	36/1941	199/17442	0.00223666	0.0316787	ENSMUSG00000020372/ENSMUSG00000063856/ENSMUSG00000030744/ENSMUSG00000031451/ENSMUSG00000017716/ENSMUSG00000028581/ENSMUSG00000040152/ENSMUSG00000036199/ENSMUSG00000030654/ENSMUSG00000028964/ENSMUSG00000024012/ENSMUSG00000035199/ENSMUSG00000003955/ENSMUSG00000048376/ENSMUSG00000057789/ENSMUSG00000001729/ENSMUSG00000036781/ENSMUSG00000066551/ENSMUSG00000024442/ENSMUSG00000027646/ENSMUSG00000023034/…	Rack1/Gpx1/Rps3/Gas6/Birc5/Laptm5/Thbs1/Ndufa13/Arl6ip1/Park7/Mtch1/Arl6ip5/Fam162a/F2r/Bak1/Akt1/Rps27l/Hmgb1/Dele1/Src/Nr4a1/Cdkn2d/Tnfsf10/S100a9/Wnt3a/Akt2/S100a8/Pdcd2/Bax/Lck/Triap1/Lamtor5/Casp12/Fas/Bad/Pih1d1	36
	BP	GO:0070227	lymphocyte apoptotic process	20/1941	94/17442	0.0031357	0.0409191	ENSMUSG00000024610/ENSMUSG00000021486/ENSMUSG00000020897/ENSMUSG00000033307/ENSMUSG00000026770/ENSMUSG00000064326/ENSMUSG00000038150/ENSMUSG00000057789/ENSMUSG00000001729/ENSMUSG00000028495/ENSMUSG00000059552/ENSMUSG00000042228/ENSMUSG00000022221/ENSMUSG00000027954/ENSMUSG00000003873/ENSMUSG00000045827/ENSMUSG00000002033/ENSMUSG00000024778/ENSMUSG00000002778/ENSMUSG00000021125	Cd74/Prelid1/Aurkb/Mif/Il2ra/Siva1/Ormdl3/Bak1/Akt1/Rps6/Trp53/Lyn/Ripk3/Efna1/Bax/Serpinb9/Cd3g/Fas/Kdelr1/Arg2	20
	BP	GO:2001242	regulation of intrinsic apoptotic signaling pathway	34/1941	191/17442	0.00380039	0.0480386	ENSMUSG00000024610/ENSMUSG00000020372/ENSMUSG00000063856/ENSMUSG00000059291/ENSMUSG00000022982/ENSMUSG00000030744/ENSMUSG00000061477/ENSMUSG00000036199/ENSMUSG00000028964/ENSMUSG00000033307/ENSMUSG00000028756/ENSMUSG00000060126/ENSMUSG00000027379/ENSMUSG00000060938/ENSMUSG00000044337/ENSMUSG00000001729/ENSMUSG00000033918/ENSMUSG00000027646/ENSMUSG00000029616/ENSMUSG00000096472/ENSMUSG00000059552/…	Cd74/Rack1/Gpx1/Rpl11/Sod1/Rps3/Rps7/Ndufa13/Park7/Mif/Pink1/Tpt1/Bub1/Rpl26/Ackr3/Akt1/Parl/Src/Erp29/Cdkn2d/Trp53/Fignl1/Ptpmt1/S100a9/Ripk3/Pttg1ip/S100a8/Bax/Trp73/Lck/Triap1/Bad/Trim32/Mapk8ip1	34
	The gene sets highlighted in bold appear in both the lists of upregulated and downregulated gene sets.

## Sheet: Suppl Table4
	Supplementary Table 4 Cell death related genes
	gene_id	gene_name	Log2FC	Padj	gene_description	functional_role
	Apoptosis — Pro-apopototic genes
	ENSMUSG00000003873	Bax	-0.22914	0.0534503	BCL2-associated X protein	Promotes mitochondrial outer membrane permeabilization (MOMP), leading to cytochrome-c release and intrinsic apoptosis.
	ENSMUSG00000057789	Bak1	-0.244207	0.00237988	BCL2-antagonist/killer 1	Works with BAX to permeabilize mitochondrial outer membrane and execute intrinsic apoptosis.
	ENSMUSG00000004446	Bid	-0.0478057	0.866926	BH3 interacting domain death agonist	BH3-only protein; caspase-8 cleavage produces tBID which activates BAX/BAK and links extrinsic
	ENSMUSG00000024959	Bad	-0.17963	0.117305	BCL2-associated agonist of cell death	BH3-only sensitizer that antagonizes anti-apoptotic BCL-2 family members, lowering the threshold for apoptosis.
	ENSMUSG00000002083	Bbc3	-0.155397	0.717693	BCL2 binding component 3	p53-inducible BH3-only protein; a potent mediator of p53-dependent intrinsic apoptosis.
	ENSMUSG00000024521	Pmaip1	-0.0091013	0.9832	phorbol-12-myristate-13-acetate-induced protein 1	BH3-only protein, often cooperates with PUMA and preferentially antagonizes MCL1 to promote apoptosis.
	ENSMUSG00000026029	Casp8	0.0642542	0.654262	caspase 8	Initiator caspase of the extrinsic (death-receptor) pathway; also regulates cross-talk with necroptosis/pyroptosis.
	ENSMUSG00000028914	Casp9	0.0034537	0.988354	caspase 9	Initiator caspase of the intrinsic (apoptosome) pathway; required for cytochrome-c mediated caspase cascade.
	ENSMUSG00000031628	Casp3	-0.207176	0.150087	caspase 3	Executioner caspase that cleaves structural and regulatory proteins to produce apoptotic morphology.
	ENSMUSG00000025076	Casp7	-0.0499514	0.828521	caspase 7	Another executioner caspase with overlapping and distinct substrates from CASP3 in apoptosis.
	ENSMUSG00000019979	Apaf1	-0.00260052	0.9941	apoptotic peptidase activating factor 1	Apoptosome scaffold that binds cytochrome-c and activates CASP9 in the intrinsic pathway.
	ENSMUSG00000024778	Fas	-0.719008	0.103226	Fas (TNF receptor superfamily member 6)	Death receptor that induces extrinsic apoptosis when engaged by Fas ligand.
	ENSMUSG00000022074	Tnfrsf10b	-0.290144	0.332332	tumor necrosis factor receptor superfamily, member 10b	TRAIL receptor that triggers extrinsic apoptosis; p53 can transcriptionally induce DR5.
	ENSMUSG00000059552	Trp53	-0.154714	0.0204629	transformation related protein 53	Tumor suppressor transcription factor that induces cell-cycle arrest, senescence, or apoptosis via targets such as PUMA, NOXA, BAX.
	Apoptosis — Anti-apoptotic (pro-survival) genes
	ENSMUSG00000057329	Bcl2	-0.119356	0.335012	B cell leukemia/lymphoma 2	Prosurvival BCL-2 family member that stabilizes mitochondria and blocks BAX/BAK activation.
	ENSMUSG00000007659	Bcl2l1	0.136405	0.0569626	BCL2-like 1	Strong anti-apoptotic BCL-2 family protein that promotes cell survival and antagonizes pro-apoptotic members.
	ENSMUSG00000038612	Mcl1	0.0677766	0.21153	myeloid cell leukemia sequence 1	Short-lived anti-apoptotic BCL-2 family member; critical for survival of many cell types (knockouts show apoptosis phenotypes).
	ENSMUSG00000017716	Birc5	-0.926422	2.98 x10-8	baculoviral IAP repeat-containing 5	IAP family member linking cell-cycle regulation and inhibition of apoptosis (important in development and regeneration).
	ENSMUSG00000057367	Birc2	-0.030207	0.890579	baculoviral IAP repeat-containing 2	Cellular IAP that ubiquitinates signaling proteins and helps prevent apoptosis in certain contexts (in vivo roles shown in knockout mice).
	ENSMUSG00000032000	Birc3	-0.210602	0.136822	baculoviral IAP repeat-containing 3	Another cIAP with E3 ligase functions that promotes cell survival and modulates innate signaling.
	ENSMUSG00000025860	Xiap	0.117441	0.200583	X-linked inhibitor of apoptosis	Direct inhibitor of executioner caspases; regulates apoptosis and inflammatory signaling.
	Necroptosis-related genes
	ENSMUSG00000021408	Ripk1	-0.0181525	0.918836	receptor (TNFRSF)-interacting serine-threonine kinase 1	Key signaling node downstream of TNFR1; controls balance between survival, apoptosis and necroptosis (kinase-dependent and scaffold functions).
	ENSMUSG00000022221	Ripk3	-0.429495	0.0449651	receptor-interacting serine-threonine kinase 3	Kinase that forms the necrosome with RIPK1 and phosphorylates MLKL to drive necroptosis.
	ENSMUSG00000012519	Mlkl	-0.835351	0.0769504	mixed lineage kinase domain-like	Executioner pseudokinase phosphorylated by RIPK3; oligomerizes and permeabilizes membranes to execute necroptosis.
	ENSMUSG00000027514	Zbp1	-0.243432	0.654634	Z-DNA binding protein 1	Z-DNA/RNA sensor that can activate RIPK3 (via RHIM interactions) and trigger necroptosis / PANoptosis in some contexts.
	Autophagy-related genes (context-dependent role in cell death)
	ENSMUSG00000035086	Becn1	-0.0111917	0.912153	beclin 1, autophagy related	Core autophagy initiator (Vps34 complex); loss or reduction alters autophagy and can impact cell survival/death in vivo.
	ENSMUSG00000038160	Atg5	-0.0921193	0.488301	autophagy related 5	Essential for autophagosome formation; Atg5 perturbation affects development and can influence cell death pathways.
	ENSMUSG00000031812	Map1lc3b	-0.0680009	0.255268	microtubule-associated protein 1 light chain 3 beta	Core autophagosome marker (LC3 lipidation); used as a canonical readout of autophagy flux and implicated in selective autophagic processes that modulate cell survival.
	Log2FC and Padj values are derived from diffrential expression analysis (DESeq2). Genes (Padj < 0.05) are shown in bold.

## Sheet: Suppl Table 5 (1ºAB)
	Supplementary Table 5 Primary antibodies
	Target	Host	Dilution	Manufacturer	Cat. No.	RRID	Lot
	CA4	Goat	1/50	R&D SYSTEMS (Minneapolis, MN)	AF2414	AB_2070332	WKG0111071
	POU2F3	Rabbit	1/200	Santa Cruz Biotechnology (Dallas, TX)	sc-330	AB_677443	E1711
	KCNQ1	Rabbit	1/200	MiLLIPORE (Temecula, CA)	AB5932	AB_92147	4035062
	SHH	Goat	1/100	R&D SYSTEMS (Minneapolis, MN)	AF464	AB_355373	BIP1222071
	IP3R3	Mouse	1/100	BD Biosciences (San Diego, CA)	610313	AB_397705	7173977
	PROX1	Goat	1/100	R&D SYSTEMS (Minneapolis, MN)	AF2727	AB_2170716	VIY0113031

## Sheet: Suppl Table 6(2˚AB)
	Supplementary Table 6 Secondary antibodies
	Target	Host	Dilution	Manufacturer	Cat. No.	RRID	Lot	Conjugated dye
	Rabbit IgG	Donkey	1/400	Invitrogen (Carlsbad, CA)	A10040	AB_2534016	1218269	Alexa Aluor 546
	Rabbit IgG	Donkey	1/400	Invitrogen (Carlsbad, CA)	A31573	AB_2536183	2359136	Alexa Fluor 647
	Rabbit IgG	Donkey	1/400	Thermo Fisher Scientific (Waltham, MA)	A21206	AB_2535792	1608521	Alexa Fluor 488
	Mouse IgG	Donkey	1/400	Invitrogen (Carlsbad, CA)	A31570	AB_2536180	412442	Alexa Fluor 555
	Goat IgG	Donkey	1/400	Invitrogen (Carlsbad, CA)	A21082	AB_10562400	501396	Alexa Fluor 633
	Goat IgG	Donkey	1/400	Invitrogen (Carlsbad, CA)	A11055	AB_2534102	34691A	Alexa Fluor 488

## Sheet: Suppl Table 7 (PCR primers)
	Supplementary Table 7. Primer sequences used for quantitative RT-PCR analysis
	Gene	Forward primer	Reverse primer	Amplicon	GeneBank ID
	Entpd2	ACCACCTGCAACCAGACCT	GCGGCTCAATAGCTGATGTA	111 bp	NM_009849
	Tas1r3	TGGGGGCCTCTTTGTGTCT	TGGGTTGTGTTCTCTGGTTGA	117 bp	NM_031872
	Pkd2l1	TACAGCGACCCTCCTTCCC	CCTCTGATGCTCCGACAGATATG	164 bp	NM_181422
	Shh	AAAGCTGACCCCTTTAGCCTA	TTCGGAGTTTCTTGTGATCTTCC	103 bp	NM_009170

## Sheet: (Table 1)
	Table 1 Top 5 upregulated and downregulated transcription factors
		Gene	Log2FC	Adjusted p-value	Mean normalized readcount		Gene description
					Corn oil	Tamoxifen
	Up	Zbtb16	1.29	5.59 x10-7	132	322	zinc finger and BTB domain containing 16
		Fosb	1.25	1.36 x10-12	266	631	FBJ osteosarcoma oncogene B
		Fos	1.13	2.06 x10-47	1430	3133	FBJ osteosarcoma oncogene B
		Tsc22d3	0.79	5.67 x10-18	1460	2524	TSC22 domain family, member 3
		Prdm1	0.74	7.47 x10-40	5914	3524	PR domain containing 1, with ZNF domain
	Down	Dbp	-1.26	1.03 x10-39	2100	877	D site albumin promoter binding protein
		Spi1	-0.89	4.78 x10-3	242	130	spleen focus forming virus (SFFV) proviral integration oncogene
		Atf3	-0.89	9.07 x10-5	516	279	activating transcription factor 3
		Foxm1	-0.8	2.88 x10-10	1207	695	forkhead box M1
		Zfp202	-0.71	2.00 x10-2	246	151	zinc finger protein 202
	Transcription factors are listed in descending order of the absolute values of Log2FC.
